# Supplementary material for: The occurrence of ansamers in the synthesis of cyclic peptides
Source: Nat Commun. 2022 Oct 30;13:6488. doi: 10.1038/s41467-022-34125-8 (PMC9618573; doi:10.1038/s41467-022-34125-8)
Supplement: Supplementary file 4 — Source Data [file 41467_2022_34125_MOESM4_ESM.zip]

Archive with 4 entries (4 files):
- 3b_highest-prob-structure.pdb
- 3c_highest-prob-structure.pdb
- 4a_crystal.pdb
- 4b_crystal.pdb
