# Supplementary material for: The occurrence of ansamers in the synthesis of cyclic peptides
Source: Nat Commun. 2022 Oct 30;13:6488. doi: 10.1038/s41467-022-34125-8 (PMC9618573; doi:10.1038/s41467-022-34125-8)
Supplement: Supplementary file 4 — Source Data [file 41467_2022_34125_MOESM4_ESM.zip › 3b_highest-prob-structure.pdb]

REMARK    STRUCTURE GENERATED BY M.T. WENZ
REMARK    GENERATED WITH GROMACS 2020.6
REMARK    DATE: 2020-08-01
TITLE     3b_highest-probability-structure
MODEL        1
ATOM      1  N   ASN A   1      17.920  19.590  18.410  1.00  0.00           N
ATOM      2  H   ASN A   1      18.860  19.230  18.510  1.00  0.00           H
ATOM      3  CA  ASN A   1      16.820  18.700  18.130  1.00  0.00           C
ATOM      4  C   ASN A   1      16.830  17.470  19.040  1.00  0.00           C
ATOM      5  O   ASN A   1      17.240  16.450  18.520  1.00  0.00           O
ATOM      6  CB  ASN A   1      16.680  18.380  16.660  1.00  0.00           C
ATOM      7  CG  ASN A   1      15.470  17.560  16.260  1.00  0.00           C
ATOM      8 ND2  ASN A   1      15.590  16.240  16.120  1.00  0.00           N
ATOM      9 OD1  ASN A   1      14.420  18.060  15.850  1.00  0.00           O
ATOM     10  HA  ASN A   1      15.910  19.230  18.430  1.00  0.00           H
ATOM     11 HB1  ASN A   1      16.630  19.320  16.110  1.00  0.00           H
ATOM     12 HB2  ASN A   1      17.610  17.910  16.310  1.00  0.00           H
ATOM     13 HD21 ASN A   1      16.410  15.740  16.460  1.00  0.00           H
ATOM     14 HD22 ASN A   1      14.710  15.790  15.910  1.00  0.00           H
ATOM     15  N   HYP A   2      16.370  17.640  20.290  1.00  0.00           N
ATOM     16  CA  HYP A   2      15.970  16.490  21.080  1.00  0.00           C
ATOM     17  C   HYP A   2      14.960  15.620  20.360  1.00  0.00           C
ATOM     18  O   HYP A   2      13.990  16.080  19.750  1.00  0.00           O
ATOM     19  CB  HYP A   2      15.500  17.110  22.390  1.00  0.00           C
ATOM     20  CG  HYP A   2      15.810  18.610  22.370  1.00  0.00           C
ATOM     21  CD  HYP A   2      15.960  18.910  20.860  1.00  0.00           C
ATOM     22 OE1  HYP A   2      17.000  18.710  23.100  1.00  0.00           O
ATOM     23  HA  HYP A   2      16.820  15.880  21.370  1.00  0.00           H
ATOM     24 HB1  HYP A   2      14.450  16.930  22.610  1.00  0.00           H
ATOM     25 HB2  HYP A   2      16.050  16.640  23.220  1.00  0.00           H
ATOM     26 HG1  HYP A   2      15.020  19.280  22.720  1.00  0.00           H
ATOM     27 HD1  HYP A   2      14.940  19.090  20.540  1.00  0.00           H
ATOM     28 HD2  HYP A   2      16.650  19.740  20.730  1.00  0.00           H
ATOM     29 HE1  HYP A   2      16.850  19.020  23.990  1.00  0.00           H
ATOM     30  N   ILE A   3      17.580  13.750  16.810  1.00  0.00           N
ATOM     31  H   ILE A   3      17.010  13.000  16.440  1.00  0.00           H
ATOM     32 CA   ILE A   3      18.900  13.590  16.170  1.00  0.00           C
ATOM     33  C   ILE A   3      20.010  14.470  16.720  1.00  0.00           C
ATOM     34  O   ILE A   3      21.170  14.120  16.540  1.00  0.00           O
ATOM     35  CB  ILE A   3      18.850  13.790  14.670  1.00  0.00           C
ATOM     36 CG1  ILE A   3      18.390  15.150  14.160  1.00  0.00           C
ATOM     37 CG2  ILE A   3      17.910  12.730  14.100  1.00  0.00           C
ATOM     38  CD  ILE A   3      18.630  15.360  12.660  1.00  0.00           C
ATOM     39  HA  ILE A   3      19.350  12.600  16.280  1.00  0.00           H
ATOM     40  HB  ILE A   3      19.860  13.650  14.260  1.00  0.00           H
ATOM     41 HG11 ILE A   3      19.020  15.930  14.620  1.00  0.00           H
ATOM     42 HG12 ILE A   3      17.350  15.320  14.440  1.00  0.00           H
ATOM     43 HG21 ILE A   3      17.890  12.870  13.010  1.00  0.00           H
ATOM     44 HG22 ILE A   3      16.900  12.910  14.470  1.00  0.00           H
ATOM     45 HG23 ILE A   3      18.150  11.680  14.250  1.00  0.00           H
ATOM     46 HD1  ILE A   3      19.560  14.820  12.490  1.00  0.00           H
ATOM     47 HD2  ILE A   3      18.800  16.370  12.290  1.00  0.00           H
ATOM     48 HD3  ILE A   3      17.870  14.920  11.990  1.00  0.00           H
ATOM     49  N   TRP A   4      19.720  15.600  17.370  1.00  0.00           N
ATOM     50  H   TRP A   4      18.720  15.730  17.420  1.00  0.00           H
ATOM     51 CA   TRP A   4      20.670  16.650  17.640  1.00  0.00           C
ATOM     52  C   TRP A   4      20.400  17.330  18.980  1.00  0.00           C
ATOM     53  O   TRP A   4      20.530  18.550  19.090  1.00  0.00           O
ATOM     54 CB   TRP A   4      20.610  17.520  16.390  1.00  0.00           C
ATOM     55 CG   TRP A   4      21.450  18.760  16.370  1.00  0.00           C
ATOM     56 CD1  TRP A   4      21.030  19.970  15.730  1.00  0.00           C
ATOM     57 CD2  TRP A   4      22.890  18.970  16.510  1.00  0.00           C
ATOM     58 NE1  TRP A   4      22.080  20.870  15.670  1.00  0.00           N
ATOM     59 CE2  TRP A   4      23.260  20.270  16.090  1.00  0.00           C
ATOM     60 CE3  TRP A   4      24.010  18.180  16.840  1.00  0.00           C
ATOM     61 CZ2  TRP A   4      24.550  20.790  16.100  1.00  0.00           C
ATOM     62 CZ3  TRP A   4      25.330  18.640  16.890  1.00  0.00           C
ATOM     63 CH2  TRP A   4      25.610  19.960  16.480  1.00  0.00           C
ATOM     64 HA   TRP A   4      21.660  16.210  17.710  1.00  0.00           H
ATOM     65 HB1  TRP A   4      19.580  17.810  16.190  1.00  0.00           H
ATOM     66 HB2  TRP A   4      20.970  16.920  15.560  1.00  0.00           H
ATOM     67 HE1  TRP A   4      21.940  21.830  15.410  1.00  0.00           H
ATOM     68 HE3  TRP A   4      23.790  17.150  17.060  1.00  0.00           H
ATOM     69 HZ2  TRP A   4      24.730  21.780  15.720  1.00  0.00           H
ATOM     70 HZ3  TRP A   4      26.210  18.040  17.050  1.00  0.00           H
ATOM     71 HH2  TRP A   4      26.630  20.320  16.440  1.00  0.00           H
ATOM     72  N   GLY A   5      19.960  16.660  20.020  1.00  0.00           N
ATOM     73  H   GLY A   5      19.760  15.680  19.840  1.00  0.00           H
ATOM     74 CA   GLY A   5      19.750  17.120  21.380  1.00  0.00           C
ATOM     75  C   GLY A   5      20.830  17.920  22.090  1.00  0.00           C
ATOM     76  O   GLY A   5      20.510  18.700  22.980  1.00  0.00           O
ATOM     77 HA1  GLY A   5      18.790  17.630  21.490  1.00  0.00           H
ATOM     78 HA2  GLY A   5      19.640  16.170  21.930  1.00  0.00           H
ATOM     79  N   ILE A   6      22.110  17.830  21.700  1.00  0.00           N
ATOM     80  H   ILE A   6      22.140  17.160  20.960  1.00  0.00           H
ATOM     81 CA   ILE A   6      23.210  18.680  22.090  1.00  0.00           C
ATOM     82  C   ILE A   6      23.140  20.100  21.550  1.00  0.00           C
ATOM     83  O   ILE A   6      23.800  20.970  22.100  1.00  0.00           O
ATOM     84 CB   ILE A   6      24.540  18.010  21.760  1.00  0.00           C
ATOM     85 CG1  ILE A   6      25.680  18.480  22.670  1.00  0.00           C
ATOM     86 CG2  ILE A   6      24.760  18.070  20.260  1.00  0.00           C
ATOM     87 CD   ILE A   6      26.950  17.660  22.500  1.00  0.00           C
ATOM     88 HA   ILE A   6      23.180  18.800  23.170  1.00  0.00           H
ATOM     89 HB   ILE A   6      24.380  16.940  21.900  1.00  0.00           H
ATOM     90 HG11 ILE A   6      25.380  18.290  23.690  1.00  0.00           H
ATOM     91 HG12 ILE A   6      25.850  19.550  22.690  1.00  0.00           H
ATOM     92 HG21 ILE A   6      25.010  19.080  19.950  1.00  0.00           H
ATOM     93 HG22 ILE A   6      23.840  17.800  19.750  1.00  0.00           H
ATOM     94 HG23 ILE A   6      25.580  17.390  19.990  1.00  0.00           H
ATOM     95 HD1  ILE A   6      27.610  17.610  23.360  1.00  0.00           H
ATOM     96 HD2  ILE A   6      27.440  17.940  21.570  1.00  0.00           H
ATOM     97 HD3  ILE A   6      26.590  16.630  22.370  1.00  0.00           H
ATOM     98  N   GLY A   7      22.410  20.390  20.460  1.00  0.00           N
ATOM     99  H   GLY A   7      22.070  19.570  19.970  1.00  0.00           H
ATOM    100 CA   GLY A   7      22.530  21.640  19.730  1.00  0.00           C
ATOM    101  C   GLY A   7      21.330  22.140  18.900  1.00  0.00           C
ATOM    102  O   GLY A   7      21.290  23.310  18.540  1.00  0.00           O
ATOM    103 HA1  GLY A   7      23.390  21.510  19.070  1.00  0.00           H
ATOM    104 HA2  GLY A   7      22.790  22.400  20.440  1.00  0.00           H
ATOM    105  N   CYS A   8      20.330  21.310  18.620  1.00  0.00           N
ATOM    106  H   CYS A   8      20.390  20.310  18.810  1.00  0.00           H
ATOM    107 CA   CYS A   8      19.100  21.810  18.040  1.00  0.00           C
ATOM    108  C   CYS A   8      17.880  20.930  18.270  1.00  0.00           C
ATOM    109  O   CYS A   8      16.810  21.520  18.280  1.00  0.00           O
ATOM    110 CB   CYS A   8      19.240  21.910  16.530  1.00  0.00           C
ATOM    111  S   CYS A   8      19.390  20.480  15.420  1.00  0.00           S
ATOM    112 HA   CYS A   8      18.800  22.790  18.380  1.00  0.00           H
ATOM    113 HB1  CYS A   8      20.130  22.520  16.360  1.00  0.00           H
ATOM    114 HB2  CYS A   8      18.440  22.560  16.200  1.00  0.00           H
ATOM    115 C1   NME A   9      17.730  13.440  18.230  1.00  0.00           C
ATOM    116 H11  NME A   9      18.510  14.010  18.730  1.00  0.00           H
ATOM    117 H12  NME A   9      17.990  12.390  18.360  1.00  0.00           H
ATOM    118 H13  NME A   9      16.830  13.480  18.870  1.00  0.00           H
ATOM    119 O2   ACE A  10      15.130  14.340  20.700  1.00  0.00           O
ATOM    120 C2   ACE A  10      14.150  13.440  20.240  1.00  0.00           C
ATOM    121 H21  ACE A  10      13.230  13.850  20.670  1.00  0.00           H
ATOM    122 H22  ACE A  10      14.380  12.470  20.670  1.00  0.00           H
ATOM    123 H23  ACE A  10      14.120  13.420  19.150  1.00  0.00           H
TER
ENDMDL
