# Supplementary material for: The occurrence of ansamers in the synthesis of cyclic peptides
Source: Nat Commun. 2022 Oct 30;13:6488. doi: 10.1038/s41467-022-34125-8 (PMC9618573; doi:10.1038/s41467-022-34125-8)
Supplement: Supplementary file 4 — Source Data [file 41467_2022_34125_MOESM4_ESM.zip › 3c_highest-prob-structure.pdb]

REMARK    STRUCTURE GENERATED BY M.T. WENZ
REMARK    GENERATED WITH GROMACS 2020.6
REMARK    DATE: 2020-08-01
TITLE     3c-prot_highest-probability-structure
CRYST1   39.158   39.158   39.158  90.00  90.00  90.00 P 1           1
MODEL        1
ATOM      1  N   ASN A   1      28.490  10.830  19.610  1.00  0.00           N
ATOM      2  H   ASN A   1      29.230  11.520  19.580  1.00  0.00           H
ATOM      3  CA  ASN A   1      28.400  10.040  18.400  1.00  0.00           C
ATOM      4  C   ASN A   1      29.620  10.180  17.490  1.00  0.00           C
ATOM      5  O   ASN A   1      30.110  11.300  17.340  1.00  0.00           O
ATOM      6  CB  ASN A   1      27.110  10.430  17.700  1.00  0.00           C
ATOM      7  CG  ASN A   1      26.690   9.450  16.620  1.00  0.00           C
ATOM      8 ND2  ASN A   1      26.950   9.860  15.370  1.00  0.00           N
ATOM      9 OD1  ASN A   1      26.140   8.410  16.980  1.00  0.00           O
ATOM     10  HA  ASN A   1      28.350   8.980  18.650  1.00  0.00           H
ATOM     11 HB1  ASN A   1      26.370  10.490  18.500  1.00  0.00           H
ATOM     12 HB2  ASN A   1      27.140  11.450  17.300  1.00  0.00           H
ATOM     13 HD21 ASN A   1      27.390  10.760  15.280  1.00  0.00           H
ATOM     14  CD  ASN A   1      26.480   9.370  14.090  1.00  0.00           C
ATOM     15  N   HYP A   2      25.420   6.230  21.210  1.00  0.00           N
ATOM     16  CA  HYP A   2      24.950   7.440  21.920  1.00  0.00           C
ATOM     17  C   HYP A   2      25.920   7.920  22.990  1.00  0.00           C
ATOM     18  O   HYP A   2      25.810   9.050  23.480  1.00  0.00           O
ATOM     19  CB  HYP A   2      23.540   7.180  22.430  1.00  0.00           C
ATOM     20  CG  HYP A   2      23.100   5.890  21.750  1.00  0.00           C
ATOM     21  CD  HYP A   2      24.180   5.640  20.700  1.00  0.00           C
ATOM     22 OE1  HYP A   2      21.840   6.050  21.140  1.00  0.00           O
ATOM     23  HA  HYP A   2      24.970   8.210  21.150  1.00  0.00           H
ATOM     24 HB1  HYP A   2      23.480   7.200  23.520  1.00  0.00           H
ATOM     25 HB2  HYP A   2      22.840   7.950  22.120  1.00  0.00           H
ATOM     26 HG1  HYP A   2      23.100   5.140  22.540  1.00  0.00           H
ATOM     27 HD1  HYP A   2      24.340   4.590  20.450  1.00  0.00           H
ATOM     28 HD2  HYP A   2      23.850   6.220  19.830  1.00  0.00           H
ATOM     29 HE1  HYP A   2      21.510   5.150  21.070  1.00  0.00           H
ATOM     30  N   ILE A   3      26.800   7.050  23.480  1.00  0.00           N
ATOM     31  H   ILE A   3      26.860   6.150  23.030  1.00  0.00           H
ATOM     32 CA   ILE A   3      27.600   7.200  24.680  1.00  0.00           C
ATOM     33  C   ILE A   3      28.880   6.440  24.350  1.00  0.00           C
ATOM     34  O   ILE A   3      28.890   5.460  23.610  1.00  0.00           O
ATOM     35  CB  ILE A   3      26.920   6.700  25.950  1.00  0.00           C
ATOM     36 CG1  ILE A   3      26.480   5.250  25.720  1.00  0.00           C
ATOM     37 CG2  ILE A   3      25.690   7.500  26.360  1.00  0.00           C
ATOM     38  CD  ILE A   3      26.010   4.540  26.980  1.00  0.00           C
ATOM     39  HA  ILE A   3      27.860   8.250  24.820  1.00  0.00           H
ATOM     40  HB  ILE A   3      27.690   6.680  26.730  1.00  0.00           H
ATOM     41 HG11 ILE A   3      27.340   4.700  25.340  1.00  0.00           H
ATOM     42 HG12 ILE A   3      25.720   5.330  24.950  1.00  0.00           H
ATOM     43 HG21 ILE A   3      25.370   7.250  27.370  1.00  0.00           H
ATOM     44 HG22 ILE A   3      24.820   7.310  25.730  1.00  0.00           H
ATOM     45 HG23 ILE A   3      26.010   8.540  26.260  1.00  0.00           H
ATOM     46 HD1  ILE A   3      26.700   4.560  27.820  1.00  0.00           H
ATOM     47 HD2  ILE A   3      25.690   3.520  26.770  1.00  0.00           H
ATOM     48 HD3  ILE A   3      25.090   5.050  27.260  1.00  0.00           H
ATOM     49  N   TRP A   4      30.030   6.850  24.890  1.00  0.00           N
ATOM     50  H   TRP A   4      30.060   7.750  25.340  1.00  0.00           H
ATOM     51 CA   TRP A   4      31.260   6.100  24.940  1.00  0.00           C
ATOM     52  C   TRP A   4      32.030   6.240  26.250  1.00  0.00           C
ATOM     53  O   TRP A   4      32.910   5.420  26.490  1.00  0.00           O
ATOM     54 CB   TRP A   4      32.090   6.630  23.770  1.00  0.00           C
ATOM     55 CG   TRP A   4      32.590   8.030  23.890  1.00  0.00           C
ATOM     56 CD1  TRP A   4      31.920   9.170  23.360  1.00  0.00           C
ATOM     57 CD2  TRP A   4      33.890   8.570  24.280  1.00  0.00           C
ATOM     58 NE1  TRP A   4      32.710  10.300  23.500  1.00  0.00           N
ATOM     59 CE2  TRP A   4      33.960   9.960  24.000  1.00  0.00           C
ATOM     60 CE3  TRP A   4      35.030   7.970  24.830  1.00  0.00           C
ATOM     61 CZ2  TRP A   4      35.120  10.680  24.290  1.00  0.00           C
ATOM     62 CZ3  TRP A   4      36.220   8.710  24.960  1.00  0.00           C
ATOM     63 CH2  TRP A   4      36.320  10.070  24.670  1.00  0.00           C
ATOM     64 HA   TRP A   4      30.930   5.070  24.810  1.00  0.00           H
ATOM     65 HB1  TRP A   4      31.580   6.520  22.820  1.00  0.00           H
ATOM     66 HB2  TRP A   4      32.970   5.990  23.670  1.00  0.00           H
ATOM     67 HE1  TRP A   4      32.370  11.230  23.330  1.00  0.00           H
ATOM     68 HE3  TRP A   4      34.980   6.950  25.200  1.00  0.00           H
ATOM     69 HZ2  TRP A   4      35.140  11.760  24.170  1.00  0.00           H
ATOM     70 HZ3  TRP A   4      37.130   8.210  25.250  1.00  0.00           H
ATOM     71 HH2  TRP A   4      37.220  10.630  24.860  1.00  0.00           H
ATOM     72  N   GLY A   5      31.760   7.290  27.030  1.00  0.00           N
ATOM     73  H   GLY A   5      31.030   7.930  26.740  1.00  0.00           H
ATOM     74 CA   GLY A   5      32.490   7.620  28.240  1.00  0.00           C
ATOM     75  C   GLY A   5      32.360   9.080  28.630  1.00  0.00           C
ATOM     76  O   GLY A   5      32.170   9.460  29.780  1.00  0.00           O
ATOM     77 HA1  GLY A   5      32.080   6.980  29.020  1.00  0.00           H
ATOM     78 HA2  GLY A   5      33.530   7.310  28.170  1.00  0.00           H
ATOM     79  N   ILE A   6      32.150   9.990  27.670  1.00  0.00           N
ATOM     80  H   ILE A   6      32.530   9.750  26.770  1.00  0.00           H
ATOM     81 CA   ILE A   6      31.040  10.930  27.670  1.00  0.00           C
ATOM     82  C   ILE A   6      29.900  10.510  26.750  1.00  0.00           C
ATOM     83  O   ILE A   6      30.120   9.670  25.880  1.00  0.00           O
ATOM     84 CB   ILE A   6      31.570  12.330  27.390  1.00  0.00           C
ATOM     85 CG1  ILE A   6      32.280  12.460  26.050  1.00  0.00           C
ATOM     86 CG2  ILE A   6      32.490  12.790  28.510  1.00  0.00           C
ATOM     87 CD   ILE A   6      32.140  13.900  25.550  1.00  0.00           C
ATOM     88 HA   ILE A   6      30.590  10.950  28.670  1.00  0.00           H
ATOM     89 HB   ILE A   6      30.690  12.980  27.310  1.00  0.00           H
ATOM     90 HG11 ILE A   6      31.800  11.830  25.300  1.00  0.00           H
ATOM     91 HG12 ILE A   6      33.330  12.170  26.120  1.00  0.00           H
ATOM     92 HG21 ILE A   6      33.340  12.110  28.590  1.00  0.00           H
ATOM     93 HG22 ILE A   6      31.980  12.780  29.480  1.00  0.00           H
ATOM     94 HG23 ILE A   6      32.960  13.760  28.340  1.00  0.00           H
ATOM     95 HD1  ILE A   6      32.680  13.980  24.610  1.00  0.00           H
ATOM     96 HD2  ILE A   6      32.750  14.530  26.180  1.00  0.00           H
ATOM     97 HD3  ILE A   6      31.120  14.300  25.560  1.00  0.00           H
ATOM     98  N   GLY A   7      28.840  11.310  26.750  1.00  0.00           N
ATOM     99  H   GLY A   7      28.780  12.070  27.410  1.00  0.00           H
ATOM    100 CA   GLY A   7      27.790  11.170  25.750  1.00  0.00           C
ATOM    101  C   GLY A   7      28.140  11.740  24.380  1.00  0.00           C
ATOM    102  O   GLY A   7      28.630  12.860  24.360  1.00  0.00           O
ATOM    103 HA1  GLY A   7      26.880  11.670  26.080  1.00  0.00           H
ATOM    104 HA2  GLY A   7      27.480  10.130  25.650  1.00  0.00           H
ATOM    105  N   CYS A   8      27.830  11.070  23.270  1.00  0.00           N
ATOM    106  H   CYS A   8      27.330  10.190  23.320  1.00  0.00           H
ATOM    107 CA   CYS A   8      28.520  11.330  22.020  1.00  0.00           C
ATOM    108  C   CYS A   8      27.970  10.590  20.820  1.00  0.00           C
ATOM    109  O   CYS A   8      27.130   9.700  20.890  1.00  0.00           O
ATOM    110 CB   CYS A   8      29.990  10.990  22.300  1.00  0.00           C
ATOM    111  S   CYS A   8      30.360   9.230  22.550  1.00  0.00           S
ATOM    112 HA   CYS A   8      28.450  12.380  21.750  1.00  0.00           H
ATOM    113 HB1  CYS A   8      30.290  11.640  23.120  1.00  0.00           H
ATOM    114 HB2  CYS A   8      30.600  11.210  21.420  1.00  0.00           H
ATOM    115 C1   NME A   9      26.460   6.350  20.170  1.00  0.00           C
ATOM    116 H11  NME A   9      26.170   7.060  19.400  1.00  0.00           H
ATOM    117 H12  NME A   9      26.640   5.340  19.800  1.00  0.00           H
ATOM    118 H13  NME A   9      27.330   6.820  20.630  1.00  0.00           H
ATOM    119 O2   ACE A  10      30.090   9.070  16.950  1.00  0.00           O
ATOM    120 C2   ACE A  10      31.250   9.050  16.150  1.00  0.00           C
ATOM    121 H21  ACE A  10      31.080   9.610  15.230  1.00  0.00           H
ATOM    122 H22  ACE A  10      31.610   8.030  16.030  1.00  0.00           H
ATOM    123 H23  ACE A  10      32.070   9.570  16.640  1.00  0.00           H
ATOM    124 C3   TRT A  11      27.380   9.960  13.030  1.00  0.00           C
ATOM    125 C4   TRT A  11      26.980  10.320  11.740  1.00  0.00           C
ATOM    126 C5   TRT A  11      27.880  10.910  10.850  1.00  0.00           C
ATOM    127 C6   TRT A  11      29.140  11.300  11.320  1.00  0.00           C
ATOM    128 C7   TRT A  11      29.550  10.950  12.610  1.00  0.00           C
ATOM    129 C8   TRT A  11      28.670  10.280  13.470  1.00  0.00           C
ATOM    130 C9   TRT A  11      22.760  10.000  14.390  1.00  0.00           C
ATOM    131 C10  TRT A  11      22.720  11.390  14.240  1.00  0.00           C
ATOM    132 C11  TRT A  11      23.830  12.140  13.820  1.00  0.00           C
ATOM    133 C12  TRT A  11      25.020  11.410  13.760  1.00  0.00           C
ATOM    134 C13  TRT A  11      25.130  10.040  14.040  1.00  0.00           C
ATOM    135 C14  TRT A  11      23.960   9.300  14.240  1.00  0.00           C
ATOM    136 C15  TRT A  11      27.410   7.040  14.560  1.00  0.00           C
ATOM    137 C16  TRT A  11      26.600   7.890  13.800  1.00  0.00           C
ATOM    138 C18  TRT A  11      26.000   7.400  12.640  1.00  0.00           C
ATOM    139 C19  TRT A  11      26.140   6.060  12.260  1.00  0.00           C
ATOM    140 C20  TRT A  11      26.960   5.260  13.070  1.00  0.00           C
ATOM    141 C21  TRT A  11      27.700   5.730  14.160  1.00  0.00           C
ATOM    142  H1  TRT A  11      25.930  10.220  11.490  1.00  0.00           H
ATOM    143  H2  TRT A  11      27.640  11.150   9.830  1.00  0.00           H
ATOM    144  H3  TRT A  11      29.810  11.870  10.690  1.00  0.00           H
ATOM    145  H4  TRT A  11      30.580  11.150  12.890  1.00  0.00           H
ATOM    146  H5  TRT A  11      29.000   9.940  14.450  1.00  0.00           H
ATOM    147  H6  TRT A  11      21.910   9.360  14.580  1.00  0.00           H
ATOM    148  H7  TRT A  11      21.770  11.870  14.450  1.00  0.00           H
ATOM    149  H8  TRT A  11      23.820  13.190  13.610  1.00  0.00           H
ATOM    150  H9  TRT A  11      25.950  11.940  13.620  1.00  0.00           H
ATOM    151 H10  TRT A  11      23.920   8.220  14.360  1.00  0.00           H
ATOM    152 H11  TRT A  11      27.920   7.400  15.440  1.00  0.00           H
ATOM    153 H12  TRT A  11      25.380   8.060  12.050  1.00  0.00           H
ATOM    154 H13  TRT A  11      25.680   5.650  11.380  1.00  0.00           H
ATOM    155 H14  TRT A  11      27.060   4.250  12.700  1.00  0.00           H
ATOM    156 H15  TRT A  11      28.350   5.140  14.780  1.00  0.00           H
TER
ENDMDL
