# Supplementary material for: The occurrence of ansamers in the synthesis of cyclic peptides
Source: Nat Commun. 2022 Oct 30;13:6488. doi: 10.1038/s41467-022-34125-8 (PMC9618573; doi:10.1038/s41467-022-34125-8)
Supplement: Supplementary file 4 — Source Data [file 41467_2022_34125_MOESM4_ESM.zip › 4a_crystal.pdb]

REMARK    STRUCTURE GENERATED BY M.T. WENZ
REMARK    GENERATED WITH GROMACS 2020.6
REMARK    DATE: 2020-08-01
TITLE     4a_crystal-structure
MODEL        1
ATOM      1  N   ASN A   1       7.910   5.150  -3.960  1.00  0.00           N
ATOM      2  H   ASN A   1       8.200   4.570  -4.660  1.00  0.00           H
ATOM      3  CA  ASN A   1       8.310   6.550  -4.050  1.00  0.00           C
ATOM      4  C   ASN A   1       9.300   6.640  -5.230  1.00  0.00           C
ATOM      5  O   ASN A   1       9.640   5.650  -5.850  1.00  0.00           O
ATOM      6  CB  ASN A   1       8.860   7.100  -2.730  1.00  0.00           C
ATOM      7  CG  ASN A   1      10.110   6.450  -2.270  1.00  0.00           C
ATOM      8 ND2  ASN A   1      10.180   6.110  -1.010  1.00  0.00           N
ATOM      9 OD1  ASN A   1      11.050   6.240  -3.050  1.00  0.00           O
ATOM     10  HA  ASN A   1       7.540   7.100  -4.370  1.00  0.00           H
ATOM     11 HB1  ASN A   1       8.970   8.090  -2.850  1.00  0.00           H
ATOM     12 HB2  ASN A   1       8.190   6.990  -2.140  1.00  0.00           H
ATOM     13 HD21 ASN A   1       9.580   6.290  -0.270  1.00  0.00           H
ATOM     14 HD22 ASN A   1      10.840   5.950  -0.620  1.00  0.00           H
ATOM     15  N   HYP A   2       9.800   7.850  -5.550  1.00  0.00           N
ATOM     16  CA  HYP A   2      10.640   7.980  -6.760  1.00  0.00           C
ATOM     17  C   HYP A   2      11.980   7.290  -6.700  1.00  0.00           C
ATOM     18  O   HYP A   2      12.630   7.130  -7.760  1.00  0.00           O
ATOM     19  CB  HYP A   2      10.750   9.490  -6.980  1.00  0.00           C
ATOM     20  CG  HYP A   2       9.450  10.010  -6.420  1.00  0.00           C
ATOM     21  CD  HYP A   2       9.290   9.200  -5.160  1.00  0.00           C
ATOM     22 OE1  HYP A   2       8.420   9.730  -7.350  1.00  0.00           O
ATOM     23  HA  HYP A   2      10.190   7.620  -7.490  1.00  0.00           H
ATOM     24 HB1  HYP A   2      11.530   9.870  -6.490  1.00  0.00           H
ATOM     25 HB2  HYP A   2      10.840   9.730  -7.850  1.00  0.00           H
ATOM     26 HG1  HYP A   2       9.530  11.130  -6.180  1.00  0.00           H
ATOM     27 HD1  HYP A   2       9.950   9.640  -4.390  1.00  0.00           H
ATOM     28 HD2  HYP A   2       8.430   9.140  -4.950  1.00  0.00           H
ATOM     29 HE1  HYP A   2       7.750  10.290  -7.220  1.00  0.00           H
ATOM     30  N   ILE A   3      12.460   6.930  -5.530  1.00  0.00           N
ATOM     31  H   ILE A   3      11.950   7.040  -4.910  1.00  0.00           H
ATOM     32 CA   ILE A   3      13.750   6.260  -5.330  1.00  0.00           C
ATOM     33  C   ILE A   3      13.600   4.750  -5.170  1.00  0.00           C
ATOM     34  O   ILE A   3      14.300   3.960  -5.770  1.00  0.00           O
ATOM     35  CB  ILE A   3      14.520   6.930  -4.160  1.00  0.00           C
ATOM     36 CG1  ILE A   3      15.040   8.320  -4.670  1.00  0.00           C
ATOM     37 CG2  ILE A   3      15.510   6.090  -3.560  1.00  0.00           C
ATOM     38  CD  ILE A   3      15.710   8.580  -5.810  1.00  0.00           C
ATOM     39  HA  ILE A   3      14.280   6.370  -6.200  1.00  0.00           H
ATOM     40  HB  ILE A   3      13.830   7.020  -3.330  1.00  0.00           H
ATOM     41 HG11 ILE A   3      15.640   8.680  -3.850  1.00  0.00           H
ATOM     42 HG12 ILE A   3      14.130   8.910  -4.740  1.00  0.00           H
ATOM     43 HG21 ILE A   3      15.790   5.400  -4.120  1.00  0.00           H
ATOM     44 HG22 ILE A   3      15.220   5.660  -2.620  1.00  0.00           H
ATOM     45 HG23 ILE A   3      16.600   6.750  -3.410  1.00  0.00           H
ATOM     46 HD1  ILE A   3      16.630   8.040  -5.820  1.00  0.00           H
ATOM     47 HD2  ILE A   3      15.920   9.630  -5.870  1.00  0.00           H
ATOM     48 HD3  ILE A   3      15.110   8.290  -6.650  1.00  0.00           H
ATOM     49  N   TRP A   4      12.660   4.330  -4.310  1.00  0.00           N
ATOM     50  H   TRP A   4      12.110   4.930  -3.910  1.00  0.00           H
ATOM     51 CA   TRP A   4      12.390   2.910  -4.040  1.00  0.00           C
ATOM     52  C   TRP A   4      11.600   2.220  -5.140  1.00  0.00           C
ATOM     53  O   TRP A   4      11.720   1.020  -5.310  1.00  0.00           O
ATOM     54 CB   TRP A   4      11.700   2.880  -2.650  1.00  0.00           C
ATOM     55 CG   TRP A   4      11.190   1.580  -2.130  1.00  0.00           C
ATOM     56 CD1  TRP A   4       9.930   1.400  -1.610  1.00  0.00           C
ATOM     57 CD2  TRP A   4      11.880   0.350  -1.900  1.00  0.00           C
ATOM     58 NE1  TRP A   4       9.800   0.130  -1.070  1.00  0.00           N
ATOM     59 CE2  TRP A   4      11.000  -0.530  -1.220  1.00  0.00           C
ATOM     60 CE3  TRP A   4      13.200  -0.100  -2.150  1.00  0.00           C
ATOM     61 CZ2  TRP A   4      11.380  -1.810  -0.820  1.00  0.00           C
ATOM     62 CZ3  TRP A   4      13.580  -1.370  -1.740  1.00  0.00           C
ATOM     63 CH2  TRP A   4      12.660  -2.210  -1.100  1.00  0.00           C
ATOM     64 HA   TRP A   4      13.370   2.520  -3.980  1.00  0.00           H
ATOM     65 HB1  TRP A   4      10.980   3.570  -2.680  1.00  0.00           H
ATOM     66 HB2  TRP A   4      12.220   3.320  -2.000  1.00  0.00           H
ATOM     67 HE1  TRP A   4       9.030  -0.230  -0.770  1.00  0.00           H
ATOM     68 HE3  TRP A   4      13.830   0.320  -2.540  1.00  0.00           H
ATOM     69 HZ2  TRP A   4      10.830  -2.410  -0.400  1.00  0.00           H
ATOM     70 HZ3  TRP A   4      14.490  -1.550  -1.920  1.00  0.00           H
ATOM     71 HH2  TRP A   4      13.070  -3.140  -0.670  1.00  0.00           H
ATOM     72  N   GLY A   5      10.810   2.990  -5.890  1.00  0.00           N
ATOM     73  H   GLY A   5      10.780   3.820  -5.640  1.00  0.00           H
ATOM     74 CA   GLY A   5      10.230   2.540  -7.120  1.00  0.00           C
ATOM     75  C   GLY A   5       8.710   2.490  -7.150  1.00  0.00           C
ATOM     76  O   GLY A   5       8.010   3.010  -6.280  1.00  0.00           O
ATOM     77 HA1  GLY A   5      10.350   2.990  -7.850  1.00  0.00           H
ATOM     78 HA2  GLY A   5      10.540   1.600  -7.300  1.00  0.00           H
ATOM     79  N   ILE A   6       8.190   1.840  -8.210  1.00  0.00           N
ATOM     80  H   ILE A   6       8.690   1.540  -8.820  1.00  0.00           H
ATOM     81 CA   ILE A   6       6.760   1.670  -8.440  1.00  0.00           C
ATOM     82  C   ILE A   6       6.070   1.200  -7.170  1.00  0.00           C
ATOM     83  O   ILE A   6       6.470   0.240  -6.510  1.00  0.00           O
ATOM     84 CB   ILE A   6       6.540   0.690  -9.620  1.00  0.00           C
ATOM     85 CG1  ILE A   6       6.880   1.380 -10.950  1.00  0.00           C
ATOM     86 CG2  ILE A   6       5.110   0.140  -9.660  1.00  0.00           C
ATOM     87 CD   ILE A   6       6.940   0.390 -12.120  1.00  0.00           C
ATOM     88 HA   ILE A   6       6.470   2.610  -8.600  1.00  0.00           H
ATOM     89 HB   ILE A   6       7.210  -0.060  -9.490  1.00  0.00           H
ATOM     90 HG11 ILE A   6       7.740   2.060 -10.890  1.00  0.00           H
ATOM     91 HG12 ILE A   6       6.120   2.260 -11.090  1.00  0.00           H
ATOM     92 HG21 ILE A   6       4.810  -0.350  -8.870  1.00  0.00           H
ATOM     93 HG22 ILE A   6       4.520   0.880  -9.880  1.00  0.00           H
ATOM     94 HG23 ILE A   6       4.900  -0.420 -10.450  1.00  0.00           H
ATOM     95 HD1  ILE A   6       5.770   0.230 -12.470  1.00  0.00           H
ATOM     96 HD2  ILE A   6       7.750  -0.080 -12.070  1.00  0.00           H
ATOM     97 HD3  ILE A   6       6.930   0.790 -12.860  1.00  0.00           H
ATOM     98  N   GLY A   7       4.970   1.880  -6.820  1.00  0.00           N
ATOM     99  H   GLY A   7       4.690   2.500  -7.330  1.00  0.00           H
ATOM    100 CA   GLY A   7       4.200   1.530  -5.630  1.00  0.00           C
ATOM    101  C   GLY A   7       4.730   2.090  -4.320  1.00  0.00           C
ATOM    102  O   GLY A   7       4.160   1.790  -3.290  1.00  0.00           O
ATOM    103 HA1  GLY A   7       4.140   0.510  -5.490  1.00  0.00           H
ATOM    104 HA2  GLY A   7       3.280   1.980  -5.770  1.00  0.00           H
ATOM    105  N   CYS A   8       5.830   2.870  -4.390  1.00  0.00           N
ATOM    106  H   CYS A   8       6.160   3.000  -5.180  1.00  0.00           H
ATOM    107 CA   CYS A   8       6.600   3.220  -3.200  1.00  0.00           C
ATOM    108  C   CYS A   8       6.930   4.710  -3.150  1.00  0.00           C
ATOM    109  O   CYS A   8       6.320   5.480  -2.400  1.00  0.00           O
ATOM    110 CB   CYS A   8       7.800   2.290  -3.070  1.00  0.00           C
ATOM    111  S   CYS A   8       8.610   2.550  -1.470  1.00  0.00           S
ATOM    112 HA   CYS A   8       6.040   3.190  -2.460  1.00  0.00           H
ATOM    113 HB1  CYS A   8       8.350   2.490  -3.890  1.00  0.00           H
ATOM    114 HB2  CYS A   8       7.560   1.380  -3.100  1.00  0.00           H
TER
ENDMDL
