# Supplementary material for: The occurrence of ansamers in the synthesis of cyclic peptides
Source: Nat Commun. 2022 Oct 30;13:6488. doi: 10.1038/s41467-022-34125-8 (PMC9618573; doi:10.1038/s41467-022-34125-8)
Supplement: Supplementary file 4 — Source Data [file 41467_2022_34125_MOESM4_ESM.zip › 4b_crystal.pdb]

REMARK    STRUCTURE GENERATED BY M.T. WENZ
REMARK    GENERATED WITH GROMACS 2020.6
REMARK    DATE: 2020-08-01
TITLE     4b_crystal-structure
MODEL        1
ATOM      1  N   ASN A   1      13.620  17.370   4.970  1.00  0.00           N
ATOM      2  H   ASN A   1      14.180  16.640   4.570  1.00  0.00           H
ATOM      3  CA  ASN A   1      12.880  18.290   4.090  1.00  0.00           C
ATOM      4  C   ASN A   1      12.440  17.590   2.780  1.00  0.00           C
ATOM      5  O   ASN A   1      12.550  18.190   1.710  1.00  0.00           O
ATOM      6  CB  ASN A   1      13.710  19.530   3.820  1.00  0.00           C
ATOM      7  CG  ASN A   1      15.080  19.200   3.210  1.00  0.00           C
ATOM      8 ND2  ASN A   1      15.790  20.270   2.890  1.00  0.00           N
ATOM      9 OD1  ASN A   1      15.480  18.060   3.090  1.00  0.00           O
ATOM     10  HA  ASN A   1      11.970  18.600   4.600  1.00  0.00           H
ATOM     11 HB1  ASN A   1      13.170  20.140   3.090  1.00  0.00           H
ATOM     12 HB2  ASN A   1      13.860  20.060   4.750  1.00  0.00           H
ATOM     13 HD21 ASN A   1      16.720  20.160   2.500  1.00  0.00           H
ATOM     14 HD22 ASN A   1      15.410  21.190   3.030  1.00  0.00           H
ATOM     15  N   HYP A   2      11.900  16.360   2.840  1.00  0.00           N
ATOM     16  CA  HYP A   2      11.490  15.630   4.050  1.00  0.00           C
ATOM     17  C   HYP A   2      12.530  14.650   4.600  1.00  0.00           C
ATOM     18  O   HYP A   2      12.380  14.110   5.700  1.00  0.00           O
ATOM     19  CB  HYP A   2      10.280  14.840   3.580  1.00  0.00           C
ATOM     20  CG  HYP A   2      10.620  14.510   2.130  1.00  0.00           C
ATOM     21  CD  HYP A   2      11.300  15.770   1.630  1.00  0.00           C
ATOM     22 OE1  HYP A   2       9.450  14.170   1.430  1.00  0.00           O
ATOM     23  HA  HYP A   2      11.320  16.330   4.870  1.00  0.00           H
ATOM     24 HB1  HYP A   2      10.080  13.960   4.190  1.00  0.00           H
ATOM     25 HB2  HYP A   2       9.370  15.450   3.640  1.00  0.00           H
ATOM     26 HG1  HYP A   2      11.270  13.640   1.990  1.00  0.00           H
ATOM     27 HD1  HYP A   2      10.610  16.460   1.140  1.00  0.00           H
ATOM     28 HD2  HYP A   2      12.070  15.540   0.900  1.00  0.00           H
ATOM     29 HE1  HYP A   2       9.130  13.310   1.730  1.00  0.00           H
ATOM     30  N   ILE A   3      13.570  14.320   3.790  1.00  0.00           N
ATOM     31  H   ILE A   3      13.740  14.850   2.950  1.00  0.00           H
ATOM     32 CA   ILE A   3      14.440  13.200   4.140  1.00  0.00           C
ATOM     33  C   ILE A   3      15.460  13.620   5.200  1.00  0.00           C
ATOM     34  O   ILE A   3      16.250  14.570   4.980  1.00  0.00           O
ATOM     35  CB  ILE A   3      15.180  12.690   2.920  1.00  0.00           C
ATOM     36 CG1  ILE A   3      14.170  12.110   1.920  1.00  0.00           C
ATOM     37 CG2  ILE A   3      16.190  11.620   3.280  1.00  0.00           C
ATOM     38  CD  ILE A   3      14.720  11.460   0.740  1.00  0.00           C
ATOM     39  HA  ILE A   3      13.810  12.400   4.530  1.00  0.00           H
ATOM     40  HB  ILE A   3      15.720  13.520   2.470  1.00  0.00           H
ATOM     41 HG11 ILE A   3      13.530  12.930   1.590  1.00  0.00           H
ATOM     42 HG12 ILE A   3      13.640  11.330   2.470  1.00  0.00           H
ATOM     43 HG21 ILE A   3      16.450  11.050   2.390  1.00  0.00           H
ATOM     44 HG22 ILE A   3      15.750  10.940   4.020  1.00  0.00           H
ATOM     45 HG23 ILE A   3      17.080  12.080   3.690  1.00  0.00           H
ATOM     46 HD1  ILE A   3      14.750  12.170  -0.080  1.00  0.00           H
ATOM     47 HD2  ILE A   3      14.100  10.610   0.470  1.00  0.00           H
ATOM     48 HD3  ILE A   3      15.740  11.120   0.960  1.00  0.00           H
ATOM     49  N   TRP A   4      15.490  12.910   6.310  1.00  0.00           N
ATOM     50  H   TRP A   4      14.810  12.190   6.470  1.00  0.00           H
ATOM     51 CA   TRP A   4      16.520  13.190   7.320  1.00  0.00           C
ATOM     52  C   TRP A   4      17.880  12.680   6.820  1.00  0.00           C
ATOM     53  O   TRP A   4      18.040  11.570   6.360  1.00  0.00           O
ATOM     54 CB   TRP A   4      16.110  12.640   8.700  1.00  0.00           C
ATOM     55 CG   TRP A   4      14.810  13.210   9.200  1.00  0.00           C
ATOM     56 CD1  TRP A   4      14.540  14.520   9.510  1.00  0.00           C
ATOM     57 CD2  TRP A   4      13.600  12.480   9.460  1.00  0.00           C
ATOM     58 NE1  TRP A   4      13.230  14.670   9.920  1.00  0.00           N
ATOM     59 CE2  TRP A   4      12.630  13.420   9.890  1.00  0.00           C
ATOM     60 CE3  TRP A   4      13.250  11.130   9.440  1.00  0.00           C
ATOM     61 CZ2  TRP A   4      11.330  13.040  10.210  1.00  0.00           C
ATOM     62 CZ3  TRP A   4      11.990  10.740   9.770  1.00  0.00           C
ATOM     63 CH2  TRP A   4      11.020  11.700  10.150  1.00  0.00           C
ATOM     64 HA   TRP A   4      16.620  14.260   7.460  1.00  0.00           H
ATOM     65 HB1  TRP A   4      15.970  11.560   8.590  1.00  0.00           H
ATOM     66 HB2  TRP A   4      16.890  12.880   9.420  1.00  0.00           H
ATOM     67 HE1  TRP A   4      12.780  15.530  10.200  1.00  0.00           H
ATOM     68 HE3  TRP A   4      13.990  10.380   9.150  1.00  0.00           H
ATOM     69 HZ2  TRP A   4      10.590  13.780  10.500  1.00  0.00           H
ATOM     70 HZ3  TRP A   4      11.720   9.690   9.750  1.00  0.00           H
ATOM     71 HH2  TRP A   4      10.010  11.380  10.400  1.00  0.00           H
ATOM     72  N   GLY A   5      18.850  13.620   6.930  1.00  0.00           N
ATOM     73  H   GLY A   5      18.610  14.520   7.320  1.00  0.00           H
ATOM     74 CA   GLY A   5      20.210  13.390   6.500  1.00  0.00           C
ATOM     75  C   GLY A   5      20.650  14.400   5.440  1.00  0.00           C
ATOM     76  O   GLY A   5      21.820  14.630   5.280  1.00  0.00           O
ATOM     77 HA1  GLY A   5      20.860  13.500   7.370  1.00  0.00           H
ATOM     78 HA2  GLY A   5      20.290  12.390   6.080  1.00  0.00           H
ATOM     79  N   ILE A   6      19.650  14.970   4.760  1.00  0.00           N
ATOM     80  H   ILE A   6      18.700  14.680   4.950  1.00  0.00           H
ATOM     81 CA   ILE A   6      19.880  16.010   3.750  1.00  0.00           C
ATOM     82  C   ILE A   6      19.020  17.240   4.030  1.00  0.00           C
ATOM     83  O   ILE A   6      18.900  18.130   3.170  1.00  0.00           O
ATOM     84 CB   ILE A   6      19.700  15.490   2.320  1.00  0.00           C
ATOM     85 CG1  ILE A   6      18.300  14.950   2.080  1.00  0.00           C
ATOM     86 CG2  ILE A   6      20.760  14.420   2.020  1.00  0.00           C
ATOM     87 CD   ILE A   6      17.980  14.650   0.640  1.00  0.00           C
ATOM     88 HA   ILE A   6      20.920  16.300   3.820  1.00  0.00           H
ATOM     89 HB   ILE A   6      19.840  16.320   1.630  1.00  0.00           H
ATOM     90 HG11 ILE A   6      17.580  15.690   2.440  1.00  0.00           H
ATOM     91 HG12 ILE A   6      18.230  14.010   2.620  1.00  0.00           H
ATOM     92 HG21 ILE A   6      20.990  14.430   0.960  1.00  0.00           H
ATOM     93 HG22 ILE A   6      20.370  13.440   2.300  1.00  0.00           H
ATOM     94 HG23 ILE A   6      21.660  14.640   2.590  1.00  0.00           H
ATOM     95 HD1  ILE A   6      17.680  13.610   0.550  1.00  0.00           H
ATOM     96 HD2  ILE A   6      18.870  14.830   0.040  1.00  0.00           H
ATOM     97 HD3  ILE A   6      17.180  15.310   0.310  1.00  0.00           H
ATOM     98  N   GLY A   7      18.450  17.340   5.230  1.00  0.00           N
ATOM     99  H   GLY A   7      18.540  16.560   5.870  1.00  0.00           H
ATOM    100 CA   GLY A   7      17.720  18.510   5.660  1.00  0.00           C
ATOM    101  C   GLY A   7      16.390  18.240   6.280  1.00  0.00           C
ATOM    102  O   GLY A   7      15.720  19.200   6.700  1.00  0.00           O
ATOM    103 HA1  GLY A   7      17.570  19.140   4.780  1.00  0.00           H
ATOM    104 HA2  GLY A   7      18.330  18.970   6.430  1.00  0.00           H
ATOM    105  N   CYS A   8      15.960  16.990   6.420  1.00  0.00           N
ATOM    106  H   CYS A   8      16.530  16.220   6.100  1.00  0.00           H
ATOM    107 CA   CYS A   8      14.650  16.730   7.050  1.00  0.00           C
ATOM    108  C   CYS A   8      13.550  17.500   6.310  1.00  0.00           C
ATOM    109  O   CYS A   8      12.660  18.120   6.900  1.00  0.00           O
ATOM    110 CB   CYS A   8      14.660  17.070   8.540  1.00  0.00           C
ATOM    111  S   CYS A   8      15.630  15.890   9.540  1.00  0.00           S
ATOM    112 HA   CYS A   8      14.440  15.670   6.970  1.00  0.00           H
ATOM    113 HB1  CYS A   8      15.130  18.040   8.640  1.00  0.00           H
ATOM    114 HB2  CYS A   8      13.630  17.060   8.900  1.00  0.00           H
TER
ENDMDL
